# Supplementary material for: COVID-19 Vaccine Booster Dose Fails to Enhance Antibody Response to Omicron Variant in Reinfected Healthcare Workers
Source: Viruses. 2025 Jan 9;17(1):78. doi: 10.3390/v17010078 (PMC11769551; doi:10.3390/v17010078)
Supplement: Supplementary file 1 [file viruses-17-00078-s001.zip]

Archive with 1 entries (1 files):
- viruses-3283995-supplementary.pdf
